# Supplementary material for: Quantitative bile and serum proteomics for the screening and differential diagnosis of primary sclerosing cholangitis
Source: PLoS One. 2022 Aug 25;17(8):e0272810. doi: 10.1371/journal.pone.0272810 (PMC9409575; doi:10.1371/journal.pone.0272810)
Supplement: S1 Table — (XLSX) [file pone.0272810.s003.xlsx]

## Sheet: Sheet1
PSC patients
Number	Sex	Age (years)	Smoker	Drinker	Disease duration (years)	Height (cm)	Weight(kg)	BMI	IBD	CD	UC	Colectomy	ERC score
1	Male	46.5288	No	Yes	5	192	92	24.9	0	0	0	1	2
2	Male	32.8575	No	No	9	178	92	29	1	0	1	0	6
3	Male	34.8849	No	No	0	178	74	23.3	1	1	1	0	8
4	Female	21.9534	No	Yes	2	162	69	26.2	1	0	1	0	9
5	Male	27.5918	No	Yes	5	169	80	28	1	0	1	1	10
6	Male	37.8192	No	Yes	0	163	66	24.8	1	0	1	0	4
7	Female	35.5178	No	No	5	172	64	21.6	1	1	0	0	2
8	Male	48.989	No	No	16	172	72	24.3	1	0	1	0	12
9	Male	56.4685	No	Yes	11	176	75	24.2	1	0	1	1	4
10	Male	42.2493	No	No	25	178	63.1	19.9	0	0	0	0	6
11	Female	37.1288	No	No	6	174	75.2	24.8	0	0	0	0	9
12	Female	60	No	No	0	155	52	21.6	0	0	0	0	4
13	Male	61.1233	No	Yes	17	175	56	18.2	1	0	1	1	5
14	Male	33.8466	No	Yes	8	187	90	25.7	1	0	1	0	12	Serum sample didn't normaize --> excluded from serum protein analysis
15	Male	30.3616	No	No	1	184	78.3	23.1	1	0	1	0	6
16	Male	49.3616	No	Yes	7	184	92	27.1	1	0	1	0	2
17	Male	29.4603	No	Yes	11	189	60	16.7	1	1	0	0	8
18	Female	24.3123	No	No	3	163	65.5	24.6	1	0	1	0	10
19	Male	53.2247	No	No	10	170	63	21.7	1	0	1	0	8
20	Male	30.4438	No	Yes	9	173	119	39.7	1	0	1	0	14
21	Male	27	No	Yes	0	172	62	21	1	0	1	0	2
22	Male	59.9425	No	Yes	13	173	73	24.3	1	0	1	0	4
23	Male	40.9014	No	Yes	1	182	80	24.1	1	1	0	0	6
24	Male	19.8274	No	No	1	190	92	25.4	0			0	12
25	Female	41.6247	No	Yes	4	163	108	40.6	1	0	1	0	4
26	Male	60.3507	No	Yes	8	179	73	22.7	1	1	0	0	3
27	Male	42.5178	No	No	13	176	75	24.2	1	0	1	0	8
28	Male	43.9425	No	Yes	13	173	88.2	29.4	1	0	1	0	8
29	Male	31.3479	No	Yes	6	173	83	27.7	1	0	1	0	4
30	Female	42.4795	No	Yes	3	162	63.8	24.3	1	1	0	0	7
31	Male	18.1671	No	No	2	171	71.9	24.5	1	0	1	0	6
32	Female	53	No	Yes	16	160	65	25.4	0			0	6
33	Male	35.337	No	No	2	178	72	22.7	1	0	1	0	10
34	Male	50.8082	No	No	2	194	103	27.3	1	0	1	0	4
35	Female	42.2603	No	No	3	166	65	23.5	1	0	1	0	9
36	Female	21.6959	No	No	2	170	65	22.4	1	0	1	0	9
37	Female	40.4438	No	Yes	9	165	59.5	21.8	0			0	2
38	Male	41.2164	No	Yes	21	178	95	29.9	1	0	1	1	6
39	Male	59.8219	No	No	25	180	84	25.9	0			0	11
40	Female	34.3479	No	Yes	10	168	58.2	20.6	1	0	1	1	6
41	Female	29	Yes	Yes	0	163	98	36.9	0			0	6
42	Male	68	No	Yes	0	187	99.4	28.4	0			0	7
43	Male	27.2932	No	Yes	3	170	100	34.6	1	0	1	0	2
44	Female	64.6877	No	Yes	19	169	70	24.5	1	0	1	1	8
45	Male	43.8795	No	Yes	8	183	85	25.3	0			0	2
46	Male	55.9973	No	Yes	8	184	103	30.4	1	0	1	0	2
47	Male	42.1205	No	No	3		90		1	0	1	1	3
48	Male	38.6712	No	Yes	20	186	97	28	1	1	0	1	10
49	Male	28.3671	No	Yes	10	176	88	28.4	1	0	1	0	10
50	Female	24.2795	No	No	1	163	53	19.9	1	0	1	0	6
51	Male	32.0301	No	Yes	8	190	103	28.5	1	0	1	1	7
52	Male	44.6	No	No	22	184	75.7	22.3	1	0	1	0	4
53	Male	59.7945	No	No	10	185	102	29.8	1	0	1	0	6
54	Male	34.8082	No	Yes	16	173	76.4	25.5	1	0	1	0	6
55	Male	51.0849	No	Yes	14	178	82.8	26.1	1	0	1	1	8
56	Female	47.1616	No	Yes	11	168	67	23.7	1	0	1	0	6
57	Female	20.3123	No	Yes	2	158	55.2	22.1	1	0	1	0	2
58	Male	37.1534	Yes	No	15	183	80	23.8	1	0	1	0	6
59	Female	19.7041	No	No	5	164	44.2	16.4	1	0	1	0	13
60	Male	43.8219	No	Yes	25	184	81.6	24.1	1	0	1	0	6
61	Male	21.7233	No	Yes	2	170	75	25.9	1	0	1	0	6
62	Male	28.6795	No	Yes	13		92		1	1	0	0	3
63	Male	49.263	No	Yes	8	177	98.2	31.3	1	0	1	0	5
64	Male	19.2712	No	Yes	13	179	76	23.7	1	0	1	0	4
65	Female	34.1671	No	No	5	167	70.6	25.3	0			0	4
66	Male	34.9836	No	Yes	17	176	70	22.5	1	0	1	0	8
67	Female	36.0877	No	No	7	157	52	21	1	1	0	0	3
68	Male	36.4932	No	Yes	3	178	82	25.8	1	1	0	0	6
69	Female	32	No	Yes	0	165	86.8	31.9	1	0	1	0	7
70	Male	45.3014	No	No	5	174	97.7	32.2	1	0	1	1	8
71	Male	33	No	No	0	178	106	33.5	1	0	1	1	2
72	Male	42.9178	No	No	0	178	114	35.9	1	0	1	0	6
73	Male	43.3288	No	No	8	173	73.5	24.5	0			0	5
74	Male	35.6959	No	Yes	4	187	98.1	28	1	0	1	0	8
75	Female	51.3151	No	Yes	23	192	149	40.4	1	0	1	0	8
76	Female	29.3808	No	No	10	166	84	30.4	1	0	1	0	5
77	Male	27.9397	No	No	2	178	82	25.8	1	0	1	0	10
78	Female	40.811	No	No	20	193	83	22.2	1	0	1	1	6
79	Male	48.1726	No	No	14	196	96	24.9	1	1	0	0	2
80	Female	55	Yes	Yes	0		78.7		1	0	1	1	5
Serum controls
Number	Sex	Age (years)	Smoker	Drinker	Disease duration (years)	Height (cm)	Weight(kg)	BMI	IBD	CD	UC	Colectomy	ERC score	Diagnosis
1	Male	57	Yes	Yes	N/A	189	105		0	0	0	0	0	Primary hypogonadism, dyslipidemia,choledocholithiasis,cholecystolithiasis
2	Female	38			N/A				1	0	1	0	0	Transient elevation of P-ALP and transaminases. No signs of liver disease in follow up
3	Female	38			N/A				0	0	0	0	0	Autoimmune hepatitis
4	Female	60			N/A				0	0	0	0	0	Elevation of P-ALP. Steatohepatitis
5	Female	67			N/A				0	0	0	0	0	Elevation of P-ALP. Hepatitis of unknown cause
6	Male	44			N/A				0	0	0	0	0	Elevation of P-ALP. Hepatitis of unknown cause
7	Male	23			N/A		65		0	0	0	0	0	Choledocholithiasis
8	Male	30			N/A	182	82		1	1	0	0	0	Elevation of P-ALP. No signs of liver disease in follow up
9	Female	46			N/A				0	0	0	0	0	Hepatic sarcoidosis
10	Female	59			N/A	163	62		0	0	0	0	0	Elevation of P-ALP. No signs of liver disease in follow up
11	Female	52			N/A	170	62		0	0	0	0	0	Choledochal cyst,Todini 1C
12	Female	40			N/A				1	0	1	0	0	Elevation of liver enzymes associated with use of azathioprine and unspesicif MRCP findings
13	Female	35			N/A	172	66		0	0	0	0	0	Elevation of P-ALP. No signs of liver disease in follow up
14	Male	23			N/A				1	1	0	1	0	Elevation of P-ALP. No signs of liver disease in follow up
15	Female	53			N/A				0	0	0	0	0	Elevation of P-ALP. No signs of liver disease in follow up, deep venous thrombosis
16	Male	22			N/A	184	64		0	0	0	0	0	Autoimmine pancreatitis, type II
17	Male	54			N/A	166	71.2		0	0	0	0	0	Elevation of P-ALP. No signs of liver disease in follow up
18	Male	36			N/A	170	80.5		0	0	0	0	0	Caroli's disease
Bile controls
Number	Sex	Age (years)	Smoker	Drinker	Disease duration (years)	Height (cm)	Weight(kg)	BMI	IBD	CD	UC	Colectomy	ERC score	Diagnosis
1	Female	46			N/A	167	72	25.8	1	1	0	0	2	Choledocholithiasis
2	Female	25			N/A	169	76	26.6	1	0	1	0	0	No documented liver disease in follow up. Normal liver enzymes, normal liver biopsy
3	Female	68	No	No	N/A	163	94	35.4	0	0	0	0	4	Choledocholithiasis, secondary sclerosing cholangitis. Cirrhosis.
4	Female	43	No	No	N/A	167	134	48	1	1	0	0	2	DM, sacroilitis, obesitas
5	Female	53	No	No	N/A	149	59.6	26.8	0	0	0	0	2	No documented liver disease, unspesific episode of elevtion of P-ALP. Osteoporosis
6	Male	19			N/A		53.9		1	0	1	1	2	Elevation of P-ALP. Unspesific findings in MRCP. No signs of liver disease in follow up
