# Supplementary material for: Quantitative bile and serum proteomics for the screening and differential diagnosis of primary sclerosing cholangitis
Source: PLoS One. 2022 Aug 25;17(8):e0272810. doi: 10.1371/journal.pone.0272810 (PMC9409575; doi:10.1371/journal.pone.0272810)
Supplement: S2 Table — Proteins that passed the cutoff of a Mann-Whitney p-value of less than 0.05 are shaded in blue. Significantly different proteins that also have a fold change of >2 are further given in bold. (XLSX) [file pone.0272810.s004.xlsx]

## Sheet: Sheet1
Accession	Peptide count	Unique peptides	Confidence score	Mann-Whitney P-value	Max fold change	Power	Highest mean condition	Protein name	Gene name
P15311	2	2	9.7856	0.00802149	128.971	0.996466	PSC	Ezrin	EZR
P25815	5	4	51.0553	0.00778447	76.7373	0.995301	PSC	Protein S100-P	S100P	Bile proteins
Q96DR8	2	2	8.7879	0.00748311	55.0329	0.994637	PSC	Mucin-like protein 1	MUCL1
P02649	11	9	74.3878	0.00418623	26.144	0.986883	PSC	Apolipoprotein E	APOE
P26447	3	2	22.0891	0.00192178	21.8793	0.999997	PSC	Protein S100-A4	S100A4
P80723	7	6	48.6374	0.0457679	19.0789	0.934893	PSC	Brain acid soluble protein 1	BASP1
Q6P4A8	4	3	26.5646	0.0140698	17.7157	0.785838	PSC	Phospholipase B-like 1	PLBD1
P63104	3	2	19.6855	0.0159124	17.4419	0.997634	PSC	14-3-3 protein zeta/delta	YWHAZ
Q8IXQ9	3	2	12.2556	0.0174088	14.7836	0.895412	PSC	Electron transfer flavoprotein beta subunit lysine methyltransferase	ETFBKMT
P12838	3	2	14.5768	0.0329369	13.4973	0.875587	PSC	Neutrophil defensin 4	DEFA4
P31949	7	5	62.041	0.0181513	13.0078	0.983992	PSC	Protein S100-A11	S100A11
P80511	6	6	38.6609	0.0074964	12.8397	0.999875	PSC	Protein S100-A12	S100A12
P06748	2	2	17.03	0.016541	11.4037	0.99916	PSC	Nucleophosmin	NPM1
P56470	3	2	17.0081	0.00214276	10.6566	0.998872	PSC	Galectin-4	LGALS4
P46940	4	3	23.0223	0.0213951	10.4977	0.955069	PSC	Ras GTPase-activating-like protein IQGAP1	IQGAP1
P59665;P59666	22	16	82.5077	0.0146926	9.35171	0.993059	PSC	Neutrophil defensin 1	DEFA1
O75594	3	3	24.7693	0.00591272	8.82395	0.995538	PSC	Peptidoglycan recognition protein 1	PGLYRP1
Q9HD89	7	6	55.9328	0.0108111	8.27804	0.985693	PSC	Resistin	RETN
P19013	15	4	131.083	0.048265	7.51041	0.660184	PSC	Keratin_ type II cytoskeletal 4	KRT4
P02042	41	28	202.672	0.0113042	6.53472	0.965566	PSC	Hemoglobin subunit delta	HBD
P07098	7	7	42.9594	0.00238299	6.11672	0.99987	PSC	Gastric triacylglycerol lipase	LIPF
P02788	100	88	685.63	0.00822783	6.10697	0.974818	PSC	Lactotransferrin	LTF
P05164	101	77	672.368	0.0129025	6.04721	0.911543	PSC	Myeloperoxidase	MPO
Q13162	5	2	36.4684	0.0146926	5.63258	0.693016	PSC	Peroxiredoxin-4	PRDX4
Q06830	10	5	94.3855	0.0329394	5.30331	0.752765	PSC	Peroxiredoxin-1	PRDX1
P06702	58	46	331.721	0.042663	5.19792	0.939833	PSC	Protein S100-A9	S100A9
P61626	18	17	112.936	0.0118167	5.1979	0.990444	PSC	Lysozyme C	LYZ
P30101	3	3	17.4112	0.00902094	5.00157	0.99993	PSC	Protein disulfide-isomerase A3	PDIA3
O43866	3	3	16.9281	0.0170432	4.8886	0.987015	PSC	CD5 antigen-like	CD5L
P68871	42	33	224.31	0.0396733	4.83632	0.986763	PSC	Hemoglobin subunit beta	HBB
P62328;P63313	3	3	29.4521	0.0411462	4.50211	0.978583	PSC	Thymosin beta-4	TMSB4X
P12814	24	8	161.56	0.0222811	4.34353	0.982618	PSC	Alpha-actinin-1	ACTN1
P10909	5	4	40.0643	0.0382437	4.2911	0.954663	PSC	Clusterin	CLU
P20160	19	14	106.362	0.042663	4.17059	0.864379	PSC	Azurocidin	AZU1
P69905	30	26	158.7	0.0305238	3.8613	0.959637	PSC	Hemoglobin subunit alpha	HBA1
P08758	17	15	144.016	0.00988081	3.59204	0.996912	PSC	Annexin A5	ANXA5
P12429	14	12	110.832	0.0282568	3.57722	0.607698	PSC	Annexin A3	ANXA3
P27169	3	2	17.181	0.0103368	3.49616	0.996085	PSC	Serum paraoxonase/arylesterase 1	PON1
P02538	28	3	252.913	0.00419483	3.46042	0.999986	PSC	Keratin_ type II cytoskeletal 6A	KRT6A
P02545	5	3	19.2079	0.0382437	3.26987	0.945501	PSC	Prelamin-A/C	LMNA
Q99456	11	3	78.896	0.0189207	3.18661	0.991612	PSC	Keratin_ type I cytoskeletal 12	KRT12
P04040	21	17	154.153	0.0411462	3.02779	0.982215	PSC	Catalase	CAT
Q9UIC8	2	2	10.267	0.015335	3.02711	0.999916	PSC	Leucine carboxyl methyltransferase 1	LCMT1
P30838	4	3	24.5344	0.0205427	2.76998	0.834119	PSC	Aldehyde dehydrogenase_ dimeric NADP-preferring	ALDH3A1
P62805	14	12	102.031	0.0197175	2.67962	0.993309	PSC	Histone H4	HIST1H4A
P10599	4	2	30.997	0.0261318	2.52038	0.987401	PSC	Thioredoxin	TXN
Q8TDL5	10	9	68.0469	0.0474831	2.48328	0.849694	PSC	BPI fold-containing family B member 1	BPIFB1
O95678	26	8	186.649	0.024142	2.47788	0.990145	PSC	Keratin_ type II cytoskeletal 75	KRT75
P01008	20	12	115.493	0.024142	2.46103	0.89788	PSC	Antithrombin-III	SERPINC1
P11215	18	9	131.583	0.0396733	2.1949	0.999808	PSC	Integrin alpha-M	ITGAM
P80188	24	21	192.333	0.0355104	2.11977	0.929044	PSC	Neutrophil gelatinase-associated lipocalin	LCN2
Q08043	5	3	25.0908	0.0293722	2.10373	0.999929	PSC	Alpha-actinin-3	ACTN3
P08185	3	2	19.6803	0.0411462	2.07971	0.649086	PSC	Corticosteroid-binding globulin	SERPINA6
P08603	32	25	208.833	0.0282568	2.00196	0.987462	PSC	Complement factor H	CFH
P04632;Q96L46	3	3	15.3632	0.0411462	1.97449	0.974837	PSC	Calpain small subunit 1	CAPNS1
P81605	4	3	30.8459	0.0396733	1.94895	0.987308	PSC	Dermcidin	DCD
P04259	30	4	281.093	0.0474863	1.87496	0.870175	PSC	Keratin_ type II cytoskeletal 6B	KRT6B
P27105;Q8TAV4	10	10	78.6318	0.0458322	1.76687	0.877807	PSC	Erythrocyte band 7 integral membrane protein	STOM
P07602	6	5	52.795	0.0355104	1.68873	0.999178	PSC	Prosaposin	PSAP
Q01518	10	6	73.1215	0.0491878	1.61576	0.914601	PSC	Adenylyl cyclase-associated protein 1	CAP1
P02749	20	19	185.873	0.00379397	1.51438	0.940715	Control	Beta-2-glycoprotein 1	APOH
P32119	15	11	90.0574	0.0222811	1.50261	0.725887	PSC	Peroxiredoxin-2	PRDX2
P15144	74	60	707.344	0.0166924	1.37142	0.857524	Control	Aminopeptidase N	AN P
P27487	28	17	188.167	0.0458322	1.26571	0.308481	PSC	Dipeptidyl peptidase 4	DPP4
P0DJD7;P0DJD8;P0DJD9	4	4	15.4141	0.468999	27.5405	0.0539425	PSC	Pepsin A-4	PGA4
P08571	10	10	101.256	0.0584346	17.9874	0.870523	PSC	Monocyte differentiation antigen CD14	CD14
P17213	5	5	32.7316	0.0667701	16.0572	0.801528	PSC	Bactericidal permeability-increasing protein	BPI
P31997	4	2	33.5335	0.268046	15.3284	0.960378	PSC	Carcinoembryonic antigen-related cell adhesion molecule 8	CEACAM8
P00491	4	2	18.7832	0.0712722	11.94	0.76931	PSC	Purine nucleoside phosphorylase	PNP
P00352	3	3	19.6428	0.0868362	11.848	0.410869	PSC	Retinal dehydrogenase 1	ALDH1A1
P08311	22	20	136.459	0.122784	10.725	0.825782	PSC	Cathepsin G	CTSG
P00558	9	3	45.0678	0.256986	7.12987	0.205159	PSC	Phosphoglycerate kinase 1	PGK1
P02730	6	6	43.4372	0.0646123	6.07601	0.809095	PSC	Band 3 anion transport protein	SLC4A1
P50995	5	3	32.6135	0.0861879	5.85524	0.466176	PSC	Annexin A11	ANXA11
P23284	4	3	23.9285	0.0527369	5.15848	0.970363	PSC	Peptidyl-prolyl cis-trans isomerase B	PPIB
P00734	2	2	10.9165	0.0736175	4.95621	0.440798	PSC	Prothrombin	F2
P08246	23	20	138.371	0.1003	4.86378	0.719827	PSC	Neutrophil elastase	ELANE
Q8WU39	3	3	22.2787	0.210341	4.65494	0.110215	PSC	Marginal zone B- and B1-cell-specific protein	MZB1
P51884	2	2	19.389	0.1003	4.42706	0.597935	PSC	Lumican	LUM
P05109;A6NFE2;O15247;P14902;Q13557;Q16762;Q8IV38;Q8WU76;Q9Y2H0	45	34	223.162	0.0736184	4.10167	0.868792	PSC	Protein S100-A8	S100A8
P40926	3	3	19.3577	0.0545861	3.9805	0.895852	PSC	Malate dehydrogenase_ mitochondrial	MDH2
Q8NBS9	5	5	26.0789	0.171368	3.85017	0.398417	PSC	Thioredoxin domain-containing protein 5	TXNDC5
Q6GPI1	13	2	126.477	0.416095	3.78904	0.388479	Control	Chymotrypsinogen B2	CTRB2
P52566	9	8	65.6111	0.0760134	3.47076	0.818102	PSC	Rho GDP-dissociation inhibitor 2	ARHGDIB
P00739	18	2	195.402	0.1003	3.44264	0.993786	PSC	Haptoglobin-related protein	HPR
P10153	2	2	12.4293	0.119371	3.20907	0.294365	PSC	Non-secretory ribonuclease	RNASE2
P24158	10	7	78.6735	0.0625002	3.18984	0.906375	PSC	Myeloblastin	PRTN3
P04908;P0C0S8;P20671;Q16777;Q6FI13;Q7L7L0;Q93077;Q96KK5;Q99878;Q9BTM1;P16104;Q96QV6;P0C0S5;Q71UI9;Q8IUE6	4	2	33.3732	0.0564862	3.10281	0.92808	PSC	Histone H2A type 1-B/E	HIST1H2AB
Q6UX06	9	8	73.2213	0.1003	3.03771	0.870038	PSC	Olfactomedin-4	OLFM4
Q08380	3	3	18.9557	0.0690022	2.95039	0.929817	PSC	Galectin-3-binding protein	LGALS3BP
P62937	14	10	123.41	0.0509378	2.94512	0.968265	PSC	Peptidyl-prolyl cis-trans isomerase A	PPIA
Q9UG01;O75190	4	2	27.1068	0.0527369	2.93635	0.933284	PSC	Intraflagellar transport protein 172 homolog	IFT172
P09525	34	24	310.573	0.126264	2.88537	0.905221	PSC	Annexin A4	ANXA4
O43895	5	4	38.9516	0.285059	2.84616	0.283734	PSC	Xaa-Pro aminopeptidase 2	XPN P2
P68363;Q71U36;Q9BQE3	3	2	29.5835	0.279331	2.83983	0.130237	PSC	Tubulin alpha-1B chain	TUBA1B
Q96DA0	3	2	17.3123	0.37049	2.83309	0.104782	PSC	Zymogen granule protein 16 homolog B	ZG16B
Q13510	3	2	15.6797	0.109537	2.71982	0.375336	PSC	Acid ceramidase	ASAH1
P08670;P07197;Q16352	26	17	186.498	0.0545861	2.56299	0.979621	PSC	Vimentin	VIM
P07237	7	5	44.4766	0.116027	2.51927	0.654984	PSC	Protein disulfide-isomerase	P4HB
P28676	3	2	16.4946	0.125636	2.40977	0.708253	PSC	Grancalcin	GCA
P09871	4	4	21.3697	0.0916439	2.40521	0.657427	PSC	Complement C1s subcomponent	C1S
P13688	7	5	51.7039	0.345182	2.3708	0.271379	PSC	Carcinoembryonic antigen-related cell adhesion molecule 1	CEACAM1
Q07075	4	4	22.5173	0.383365	2.3479	0.0567078	PSC	Glutamyl aminopeptidase	EN P
P06396	16	9	109.272	0.0784672	2.34572	0.986849	PSC	Gelsolin	GSN
P30740	4	3	23.1837	0.0625002	2.33017	0.843139	PSC	Leukocyte elastase inhibitor	SERPINB1
O14522	5	3	27.5593	0.106393	2.32669	0.721312	PSC	Receptor-type tyrosine-protein phosphatase T	PTPRT
P22894	9	7	51.6406	0.205495	2.31266	0.367758	PSC	Neutrophil collagenase	MMP8
P06744	30	21	247.089	0.0509378	2.27259	0.94584	PSC	Glucose-6-phosphate isomerase	GPI
P13796	43	35	334.755	0.0527369	2.21264	0.973624	PSC	Plastin-2	LCP1
Q15828	2	2	12.0374	0.16068	2.19977	0.921632	PSC	Cystatin-M	CST6
P61769	5	2	31.677	0.308512	2.17594	0.120711	PSC	Beta-2-microglobulin	B2M
P60709;P63261;P62736;P63267;P68032;P68133	32	15	301.92	0.122784	2.17537	0.864755	PSC	Actin_ cytoplasmic 1	ACTB
P04083	14	13	114.501	0.152547	2.13005	0.586118	PSC	Annexin A1	ANXA1
Q9NP55	3	3	17.0097	0.479178	2.09391	0.0600367	PSC	BPI fold-containing family A member 1	BPIFA1
P08134;P61586;P62745;U3KQV3	3	2	26.81	0.133429	2.07499	0.500464	PSC	Rho-related GTP-binding protein RhoC	RHOC
P14384	5	4	27.7259	0.152547	2.07242	0.457969	PSC	Carboxypeptidase M	CPM
P35579	29	27	211.371	0.0809806	2.0569	0.870084	PSC	Myosin-9	MYH9
P68431;Q16695;Q71DI3;P84243;Q6NXT2;Q5TEC6	7	6	43.7436	0.0509378	2.05413	0.96647	PSC	Histone H3.1	HIST1H3A
P01037;P01036	3	3	23.3177	0.220265	2.02427	0.274014	PSC	Cystatin-SN	CST1
P04155	4	3	26.0006	0.449416	2.01348	0.0504096	PSC	Trefoil factor 1	TFF1
P05107	13	9	98.0192	0.109538	1.99608	0.844854	PSC	Integrin beta-2	ITGB2
Q3SY84	6	3	53.8002	0.112749	1.97636	0.668128	PSC	Keratin_ type II cytoskeletal 71	KRT71
Q14624	16	10	102.695	0.0760134	1.96731	0.711138	PSC	Inter-alpha-trypsin inhibitor heavy chain H4	ITIH4
Q03403	8	6	73.0192	0.462859	1.94776	0.114506	Control	Trefoil factor 2	TFF2
P49913	10	9	83.434	0.106393	1.94701	0.784899	PSC	Cathelicidin antimicrobial peptide	CAMP
Q14641	3	3	10.7281	0.27366	1.94504	0.0824343	PSC	Early placenta insulin-like peptide	INSL4
Q92538	3	2	22.4456	0.345182	1.94151	0.121349	PSC	Golgi-specific brefeldin A-resistance guanine nucleotide exchange factor 1	GBF1
P09211	9	6	71.9612	0.0646123	1.89756	0.686307	PSC	Glutathione S-transferase P	GSTP1
P04003	6	5	39.7017	0.338956	1.88819	0.770628	PSC	C4b-binding protein alpha chain	C4BPA
P05026	2	2	11.0546	0.086189	1.86749	0.998602	PSC	Sodium/potassium-transporting ATPase subunit beta-1	ATP1B1
Q9Y543	2	2	11.0281	0.0835543	1.84692	0.888334	PSC	Transcription factor HES-2	HES2
A0A1B0GU03	17	3	97.7375	0.086189	1.84634	0.988045	PSC	Uncharacterized protein	1 SV
P12273	5	4	35.2518	0.215276	1.8291	0.106279	PSC	Prolactin-inducible protein	PIP
P06576	2	2	9.0266	0.0509378	1.81843	0.968415	PSC	ATP synthase subunit beta_ mitochondrial	ATP5B
P32320	4	4	24.7256	0.225321	1.80243	0.292343	Control	Cytidine deaminase	CDA
Q02413	3	3	26.4029	0.086189	1.79557	0.358705	PSC	Desmoglein-1	DSG1
P00915	20	15	170.615	0.0690022	1.7794	0.968783	PSC	Carbonic anhydrase 1	CA1
P02760	18	14	129.156	0.416095	1.76873	0.111459	Control	Protein AMBP	AMBP
P12724	8	8	67.3619	0.1003	1.75951	0.980176	PSC	Eosinophil cationic protein	RNASE3
P06753;P07951;P09493	6	2	37.7042	0.0835543	1.7446	0.848866	PSC	Tropomyosin alpha-3 chain	TPM3
Q9C099	7	2	50.4758	0.442715	1.74155	0.0729845	Control	Leucine-rich repeat and coiled-coil domain-containing protein 1	LRRCC1
P06703	15	10	69.4836	0.0736184	1.72587	0.902658	PSC	Protein S100-A6	S100A6
O00299	2	2	12.8603	0.109538	1.7233	0.996329	PSC	Chloride intracellular channel protein 1	CLIC1
P28799	3	2	19.7189	0.380044	1.71412	0.206401	PSC	Granulins	GRN
P14780	25	20	185.757	0.152547	1.69655	0.56326	PSC	Matrix metalloproteinase-9	MMP9
P08133	12	9	81.918	0.0784672	1.69311	0.843501	PSC	Annexin A6	ANXA6
Q96KN4	2	2	9.5644	0.0888853	1.69091	0.670274	PSC	Protein FAM84A	FAM84A
Q6P9H5	2	2	11.3569	0.383366	1.66724	0.292045	Control	GTPase IMAP family member 6	GIMAP6
P00441	5	4	21.1321	0.0646123	1.66718	0.951551	PSC	Superoxide dismutase [Cu-Zn]	SOD1
P05452	5	3	29.484	0.122784	1.66437	0.554299	PSC	Tetranectin	CLEC3B
Q66K66	7	5	36.8204	0.0809806	1.66155	0.958785	PSC	Transmembrane protein 198	TMEM198
P12830	4	4	20.3163	0.215276	1.64176	0.382768	Control	Cadherin-1	CDH1
O43707	26	6	182.27	0.0690022	1.63903	0.765617	PSC	Alpha-actinin-4	ACTN4
P04179	4	2	27.272	0.0809806	1.62223	0.94695	PSC	Superoxide dismutase [Mn]_ mitochondrial	SOD2
P05155	14	8	82.0626	0.0712816	1.61372	0.668513	PSC	Plasma protease C1 inhibitor	SERPING1
P08238;Q58FF8;Q58FF7	4	3	22.8024	0.1003	1.61297	0.77713	PSC	Heat shock protein HSP 90-beta	HSP90AB1
P27797	18	15	104.102	0.0916439	1.58916	0.889334	PSC	Calreticulin	CALR
O76013	13	5	85.3338	0.0690022	1.58249	0.839205	PSC	Keratin_ type I cuticular Ha6	KRT36
Q96MT4	2	2	11.4944	0.416095	1.57509	0.254802	PSC	Uncharacterized protein encoded by LINC01600	LINC01600
P04406	7	6	43.2595	0.0667793	1.57018	0.974152	PSC	Glyceraldehyde-3-phosphate dehydrogenase	GAPDH
P00747	13	11	83.369	0.16068	1.5665	0.723905	PSC	Plasminogen	PLG
O95399	3	2	15.331	0.294973	1.56188	0.222861	PSC	Urotensin-2	UTS2
P05787	66	41	557.607	0.164851	1.55801	0.738084	PSC	Keratin_ type II cytoskeletal 8	KRT8
P40925	9	7	50.7982	0.0712816	1.55591	0.890405	PSC	Malate dehydrogenase_ cytoplasmic	MDH1
P04264;O75152	61	47	533.536	0.156579	1.55445	0.622925	PSC	Keratin_ type II cytoskeletal 1	KRT1
P23141;Q9UKY3	14	9	113.659	0.1003	1.55402	0.75147	PSC	Liver carboxylesterase 1	CES1
P13645	51	36	540.981	0.152547	1.54954	0.775631	PSC	Keratin_ type I cytoskeletal 10	KRT10
P02765	19	15	142.561	0.240875	1.546	0.32057	PSC	Alpha-2-HS-glycoprotein	AHSG
P00918	7	6	61.287	0.156579	1.5429	0.340805	PSC	Carbonic anhydrase 2	CA2
P04054	12	9	66.1602	0.409494	1.53951	0.224288	PSC	Phospholipase A2	PLA2G1B
P68104;Q5VTE0	4	3	29.4611	0.144692	1.53743	0.874743	PSC	Elongation factor 1-alpha 1	EEF1A1
Q14289	5	2	19.9637	0.116027	1.53485	0.767186	PSC	Protein-tyrosine kinase 2-beta	PTK2B
P60174	20	14	173.589	0.195984	1.52774	0.73655	PSC	Triosephosphate isomerase	TPI1
P11142;P17066;P48741;P54652	3	2	17.0617	0.422719	1.51806	0.0508363	Control	Heat shock cognate 71 kDa protein	HSPA8
P01833	61	49	487.779	0.126264	1.51513	0.312182	Control	Polymeric immunoglobulin receptor	PIGR
P0C0L4;P0C0L5	48	32	298.292	0.200706	1.50126	0.643198	PSC	Complement C4-A	C4A
P02753	14	9	107.805	0.416095	1.49811	0.084654	Control	Retinol-binding protein 4	RBP4
P35527	39	31	372.129	0.195984	1.48699	0.740141	PSC	Keratin_ type I cytoskeletal 9	KRT9
A5A3E0;Q9BYX7	40	7	237.865	0.0973506	1.4779	0.553393	Control	POTE ankyrin domain family member F	POTEF
P08727	47	22	436.765	0.16068	1.46941	0.802094	PSC	Keratin_ type I cytoskeletal 19	KRT19
P07355;A6NMY6	28	19	214.124	0.332774	1.46716	0.336943	PSC	Annexin A2	ANXA2
P61916	4	4	24.5572	0.357758	1.4616	0.148528	Control	Epididymal secretory protein E1	NPC2
O43278	3	2	15.9089	0.476344	1.46009	0.0506124	Control	Kunitz-type protease inhibitor 1	SPINT1
Q13228	21	12	112.325	0.0944655	1.45204	0.9106	PSC	Selenium-binding protein 1	SELENBP1
Q5TZA2	12	7	58.8862	0.0712816	1.45026	0.984054	PSC	Rootletin	CROCC
B4E1Z4;P00751	10	8	60.461	0.0875284	1.44915	0.977134	PSC	cDNA FLJ55673_ highly similar to Complement factor B (EC 3.4.21.47)	1 SV
P01011	15	14	105.547	0.489857	1.44276	0.403645	PSC	Alpha-1-antichymotrypsin	SERPINA3
P01893	2	2	10.5045	0.0712816	1.43132	0.898017	PSC	Putative HLA class I histocompatibility antigen_ alpha chain H	HLA-H
P04745	54	14	412.006	0.496619	1.41088	0.0577065	PSC	Alpha-amylase 1	AMY1A
O60218	18	11	142.836	0.240875	1.40564	0.323705	Control	Aldo-keto reductase family 1 member B10	AKR1B10
P35900	6	2	43.8888	0.126264	1.40281	0.767987	PSC	Keratin_ type I cytoskeletal 20	KRT20
P05090	8	7	56.7383	0.0736184	1.39428	0.911364	PSC	Apolipoprotein D	APOD
P00450	37	31	264.166	0.225321	1.38706	0.518373	PSC	Ceruloplasmin	CP
Q15323;O76011	11	2	84.1704	0.0667793	1.38672	0.777721	PSC	Keratin_ type I cuticular Ha1	KRT31
P20742	23	10	189.57	0.148585	1.3865	0.0532597	PSC	Pregnancy zone protein	PZP
P05362	6	4	33.4607	0.320547	1.38501	0.13774	PSC	Intercellular adhesion molecule 1	ICAM1
P13647	26	9	221.462	0.119371	1.37818	0.614393	PSC	Keratin_ type II cytoskeletal 5	KRT5
P19793;P28702	3	3	17.3645	0.442715	1.37567	0.167741	PSC	Retinoic acid receptor RXR-alpha	RXRA
P01019	7	5	53.0233	0.308512	1.37009	0.313469	PSC	Angiotensinogen	AGT
Q8IU80	2	2	10.5323	0.210352	1.36861	0.0859779	PSC	Transmembrane protease serine 6	TMPRSS6
P35908	37	22	389.948	0.164851	1.36834	0.487689	PSC	Keratin_ type II cytoskeletal 2 epidermal	KRT2
P08861	8	6	74.9055	0.416095	1.36796	0.104148	Control	Chymotrypsin-like elastase family member 3B	CELA3B
P01024	131	103	1066.84	0.0604424	1.36034	0.870214	PSC	Complement C3	C3
B1ALY0	2	2	11.0486	0.240875	1.3543	0.295265	PSC	PALM2-AKAP2 readthrough (Fragment)	PALM2-AKAP2
P04118	6	5	55.0755	0.462859	1.34928	0.234089	PSC	Colipase	CLPS
Q8N1A0	3	2	27.198	0.116022	1.34032	0.944812	PSC	Keratin-like protein KRT222	KRT222
P08729	31	11	257.671	0.0509378	1.33378	0.6214	PSC	Keratin_ type II cytoskeletal 7	KRT7
P41222	4	2	23.3437	0.389853	1.32993	0.138358	Control	Prostaglandin-H2 D-isomerase	PTGDS
P00390	4	3	20.4665	0.235626	1.32954	0.331191	PSC	Glutathione reductase_ mitochondrial	GSR
A8K7I4;Q14CN2	4	2	23.9668	0.476344	1.30991	0.0629246	PSC	Calcium-activated chloride channel regulator 1	CLCA1
P43652	19	15	121.363	0.0646123	1.30796	0.514024	PSC	Afamin	AFM
P06733;P09104	14	7	98.398	0.0784672	1.30723	0.966088	PSC	Alpha-enolase	ENO1
Q7L014	6	6	35.1623	0.106393	1.30689	0.970729	PSC	Probable ATP-dependent RNA helicase DDX46	DDX46
P04217	16	13	130.418	0.140868	1.30607	0.912106	PSC	Alpha-1B-glycoprotein	A1BG
P16233	36	26	277.898	0.483098	1.30446	0.0733715	Control	Pancreatic triacylglycerol lipase	PNLIP
P35030	8	3	73.6153	0.116027	1.30216	0.440409	PSC	Trypsin-3	PRSS3
Q9NQT8	5	2	21.5903	0.133429	1.2891	0.616979	PSC	Kinesin-like protein KIF13B	KIF13B
P09093	16	12	150.584	0.326638	1.28684	0.0917402	PSC	Chymotrypsin-like elastase family member 3A	CELA3A
P07148	6	5	49.5949	0.116027	1.27671	0.316129	Control	Fatty acid-binding protein_ liver	FABP1
P05451;P48304	6	6	56.3012	0.1734	1.2759	0.252953	Control	Lithostathine-1-alpha	REG1A
P19961	40	2	410.631	0.225321	1.26555	0.256628	PSC	Alpha-amylase 2B	AMY2B
P41218	4	3	27.5919	0.0916439	1.2518	0.882698	PSC	Myeloid cell nuclear differentiation antigen	MNDA
Q96A23	5	3	28.7191	0.16068	1.24634	0.483911	Control	Copine-4	CPNE4
P60228	3	2	22.6945	0.268046	1.21998	0.248514	PSC	Eukaryotic translation initiation factor 3 subunit E	EIF3E
P14618	6	2	44.9825	0.137114	1.21994	0.574739	PSC	Pyruvate kinase PKM	PKM
P05783	34	21	248.894	0.144692	1.21967	0.563308	PSC	Keratin_ type I cytoskeletal 18	KRT18
P30041	3	3	17.7728	0.164851	1.21876	0.390747	PSC	Peroxiredoxin-6	PRDX6
P02008	10	7	71.9341	0.137114	1.21361	0.581975	PSC	Hemoglobin subunit zeta	HBZ
P07477	14	8	141.651	0.314505	1.21288	0.0837545	PSC	Trypsin-1	PRSS1
P15085	24	19	174.012	0.256995	1.21036	0.33248	Control	Carboxypeptidase A1	CPA1
Q9NXG0	6	2	28.8671	0.177779	1.21026	0.613396	Control	Centlein	CNTLN
Q7Z794	19	6	141.087	0.351449	1.20619	0.265859	PSC	Keratin_ type II cytoskeletal 1b	KRT77
P0DP23;P0DP24;P0DP25	9	6	70.4265	0.389853	1.2061	0.463284	PSC	Calmodulin-1	CALM1
P21589;Q92830	16	10	115.746	0.0944655	1.20423	0.593941	PSC	5'-nucleotidase	NT5E
P0CG47;P0CG48;P62979;P62987	12	9	75.5266	0.296679	1.19998	0.218125	PSC	Polyubiquitin-B	UBB
Q9BYF1	3	3	15.2805	0.357758	1.19693	0.0552796	Control	Angiotensin-converting enzyme 2	ACE2
P11021	6	3	33.1096	0.140868	1.19564	0.437965	PSC	78 kDa glucose-regulated protein	HSPA5
Q9UPQ4	3	2	15.1814	0.16909	1.19092	0.461879	Control	Tripartite motif-containing protein 35	TRIM35
Q9Y624	11	7	77.8719	0.376911	1.18626	0.137051	PSC	Junctional adhesion molecule A	F11R
P02750	7	4	38.9015	0.230441	1.18549	0.30627	PSC	Leucine-rich alpha-2-glycoprotein	LRG1
Q7Z3Y7	13	3	111.784	0.148585	1.18066	0.705821	PSC	Keratin_ type I cytoskeletal 28	KRT28
P02774;Q5VZM2;Q7L523;Q9Y2V7	46	43	363.445	0.409494	1.17677	0.0933111	PSC	Vitamin D-binding protein	GC
P11678	24	14	176.399	0.119371	1.16966	0.828038	PSC	Eosinophil peroxidase	EPX
Q04695	24	6	213.449	0.112749	1.16893	0.44284	PSC	Keratin_ type I cytoskeletal 17	KRT17
Q9BYE9	24	17	187.076	0.182227	1.16679	0.597319	PSC	Cadherin-related family member 2	CDHR2
O95568	3	2	17.4322	0.351449	1.16229	0.0513286	Control	Histidine protein methyltransferase 1 homolog	METTL18
Q03591	9	2	55.5772	0.186744	1.16063	0.373407	Control	Complement factor H-related protein 1	CFHR1
Q6KB66	5	3	26.8654	0.215276	1.15763	0.236813	Control	Keratin_ type II cytoskeletal 80	KRT80
Q6UWV6	7	4	46.9152	0.25156	1.15747	0.112315	Control	Ectonucleotide pyrophosphatase/phosphodiesterase family member 7	ENPP7
P29401	36	29	284.712	0.332774	1.14858	0.406299	PSC	Transketolase	TKT
Q96JM4	7	2	25.1526	0.279331	1.14851	0.870608	PSC	Leucine-rich repeat and IQ domain-containing protein 1	LRRIQ1
P19835	18	14	122.336	0.383366	1.1467	0.0527506	Control	Bile salt-activated lipase	CEL
P08779	34	10	309.921	0.225321	1.1435	0.194132	PSC	Keratin_ type I cytoskeletal 16	KRT16
P04746	46	7	455.793	0.106393	1.13549	0.720076	Control	Pancreatic alpha-amylase	AMY2A
P14136	11	5	59.4675	0.449416	1.12872	0.12359	PSC	Glial fibrillary acidic protein	GFAP
Q9NSB4	4	2	27.868	0.126264	1.11987	0.315486	Control	Keratin_ type II cuticular Hb2	KRT82
Q86SQ4	14	12	81.5771	0.0916439	1.11663	0.0574989	Control	Adhesion G-protein coupled receptor G6	ADGRG6
Q14532	8	4	55.6919	0.449416	1.11628	0.0579041	PSC	Keratin_ type I cuticular Ha2	KRT32
A6NM03	5	3	22.5857	0.0835543	1.11133	0.630749	PSC	Olfactory receptor 2AG2	OR2AG2
Q2M2I5	10	4	72.8332	0.332774	1.10878	0.192897	Control	Keratin_ type I cytoskeletal 24	KRT24
P13646	27	10	250.188	0.225321	1.10855	0.387019	Control	Keratin_ type I cytoskeletal 13	KRT13
P02100	4	2	38.6781	0.086189	1.10844	0.743815	PSC	Hemoglobin subunit epsilon	HBE1
P30086	4	4	22.2539	0.314505	1.10841	0.255232	Control	Phosphatidylethanolamine-binding protein 1	BP1
A6NC98	4	2	26.0208	0.119371	1.10496	0.928848	Control	Coiled-coil domain-containing protein 88B	CCDC88B
P07737	3	3	29.9514	0.144692	1.10322	0.602437	PSC	Profilin-1	PFN1
Q96C19	3	3	19.4849	0.220265	1.09627	0.302334	Control	EF-hand domain-containing protein D2	EFHD2
Q99895	13	12	99.7966	0.262491	1.09612	0.0510372	Control	Chymotrypsin-C	CTRC
A0A0J9YY99;P01768;P0DP03;P01764	10	3	108.634	0.436031	1.08757	0.0508045	Control	Uncharacterized protein (Fragment)
P55259	27	24	236.922	0.314505	1.0826	0.0517092	PSC	Pancreatic secretory granule membrane major glycoprotein GP2	GP2
P08473	20	13	138.761	0.16068	1.0777	0.224204	Control	Neprilysin	MME
P01042	15	12	118.705	0.396372	1.07729	0.150881	PSC	Kininogen-1	KNG1
P15086;Q9H205	31	28	259.101	0.442715	1.07562	0.136592	Control	Carboxypeptidase B	CPB1
Q14232	2	2	17.2731	0.230441	1.07409	0.217598	PSC	Translation initiation factor eIF-2B subunit alpha	EIF2B1
P13987	4	4	37.4451	0.351449	1.07304	0.0588176	Control	CD59 glycoprotein	CD59
O95497;Q9NY84	20	15	184.618	0.383366	1.07094	0.0631258	PSC	Pantetheinase	VNN1
P02766;Q9H3D4	19	13	182.448	0.320547	1.07042	0.0849728	PSC	Transthyretin	TTR
P25311	25	18	185.499	0.230441	1.06856	0.268541	PSC	Zinc-alpha-2-glycoprotein	AZGP1
A0A075B6Z2	5	3	21.1535	0.409494	1.06652	0.056658	Control	T-cell receptor alpha joining 56 (Fragment)	TRAJ56
P12035	14	2	124.469	0.19133	1.06162	0.620404	Control	Keratin_ type II cytoskeletal 3	KRT3
P31146	17	12	117.275	0.235626	1.0607	0.631903	PSC	Coronin-1A	CORO1A
P08217;P08218	16	14	105.706	0.402919	1.05701	0.0522641	Control	Chymotrypsin-like elastase family member 2A	CELA2A
Q8NA69	2	2	9.5066	0.210291	1.05494	0.26129	PSC	Testis-expressed protein 45	TEX45
P20061	2	2	12.4454	0.223661	1.05466	0.353095	Control	Transcobalamin-1	TCN1
P02746	2	2	11.0326	0.364105	1.05359	0.165629	PSC	Complement C1q subcomponent subunit B	C1QB
A6NFH5	3	2	22.5857	0.124514	1.05137	0.995405	Control	Fatty acid-binding protein 12	FABP12
P46779	2	2	9.1014	0.215276	1.04666	0.208976	Control	60S ribosomal protein L28	RPL28
P07478	8	4	79.7064	0.30257	1.04276	0.193543	Control	Trypsin-2	PRSS2
Q9Y5S2	7	2	27.9378	0.442715	1.03482	0.0501839	PSC	Serine/threonine-protein kinase MRCK beta	CDC42BPB
P37837	13	9	67.8662	0.383366	1.02716	0.126267	Control	Transaldolase	TALDO1
P36222	3	2	16.4343	0.152547	1.02575	0.346402	Control	Chitinase-3-like protein 1	CHI3L1
Q5VSY0	4	2	14.2253	0.462859	1.02474	0.18719	PSC	G kinase-anchoring protein 1	GKAP1
P78386	10	2	63.016	0.296679	1.01996	0.224623	PSC	Keratin_ type II cuticular Hb5	KRT85
O94874	4	2	22.5302	0.119371	1.01842	0.758592	PSC	E3 UFM1-protein ligase 1	UFL1
Q8WW52	4	3	15.529	0.351449	1.01834	0.104339	Control	Protein FAM151A	FAM151A
P04004	12	10	74.1446	0.235626	1.01231	0.174296	Control	Vitronectin	VTN
P14868	3	2	15.3463	0.345182	1.00977	0.791784	Control	Aspartate--tRNA ligase_ cytoplasmic	DARS
P04196	9	7	62.2133	0.225321	1.00941	0.155506	Control	Histidine-rich glycoprotein	HRG
P48052	10	9	67.9516	0.129812	1.00553	0.340584	Control	Carboxypeptidase A2	CPA2
P19012	22	8	192.784	0.106393	1.00525	0.925772	PSC	Keratin_ type I cytoskeletal 15	KRT15
P02533	42	11	342.068	0.164851	1.00079	0.294772	Control	Keratin_ type I cytoskeletal 14	KRT14
P02790	39	32	352.961	0.376911	1.00005	0.129087	PSC	Hemopexin	HPX
