# Supplementary material for: Quantitative bile and serum proteomics for the screening and differential diagnosis of primary sclerosing cholangitis
Source: PLoS One. 2022 Aug 25;17(8):e0272810. doi: 10.1371/journal.pone.0272810 (PMC9409575; doi:10.1371/journal.pone.0272810)
Supplement: S3 Table — Proteins that passed the cutoff of a Mann-Whitney p-value of less than 0.05 are shaded in blue. Significantly different proteins that also have a fold change of >2 are further given in bold. (XLSX) [file pone.0272810.s005.xlsx]

## Sheet: Supplementary Table 3
Accession	Peptide count	Unique peptides	Confidence score	Mann-Whitney P-value	Max fold change	Power	Highest mean condition	Protein name	Gene name		AUC	AUC 95% CI		Notes
												Lower	Upper
P53004	6	2	28.4987	0.0018121	2.8488	0.945235	PSC	Biliverdin reductase A	BLVRA		0.720816	0.601266	0.83052
Q9Y6X9	2	2	8.3564	5.14819e-05	2.66304	0.999893	PSC	MORC family CW-type zinc finger protein 2	MORC2		0.794655	0.682841	0.890295		Serum proteins
Q96IS3	2	2	6.9472	6.62209e-08	2.6624	0.999979	Control	Retina and anterior neural fold homeobox protein 2	RAX2		0.900141	0.829817	0.957806
P01034	7	5	34.8831	2.73492e-09	2.32225	1	Control	Cystatin-C	CST3		0.942335	0.884669	0.984529
P10721	7	2	36.5165	1.1824e-05	2.30484	0.995955	Control	Mast/stem cell growth factor receptor Kit	KIT		0.820675	0.737693	0.895939
Q92496	5	4	30.0654	0.00932709	2.24363	0.973556	PSC	Complement factor H-related protein 4	CFHR4		0.678622	0.530907	0.814346
A6NEY8	4	2	22.456	0.000101014	2.19915	0.999221	PSC	Putative prolyl-tRNA synthetase associated domain-containing protein 1	PRORSD1P		0.781997	0.680028	0.874121
P23142	5	3	29.0642	2.28611e-07	2.09044	0.999991	Control	Fibulin-1	FBLN1		0.88256	0.804501	0.944444
P61626	3	3	20.5784	2.35985e-05	1.94256	0.999985	Control	Lysozyme C	LYZ		0.80872	0.707419	0.894532
Q8TCB7	3	2	24.3439	0.000335746	1.90359	0.999371	PSC	Methyltransferase-like protein 6	METTL6		0.758087	0.644866	0.86148
Q9P2M7	2	2	9.3391	0.00239372	1.87374	0.998461	PSC	Cingulin	CGN		0.714135	0.563994	0.850211
Q9NP55	2	2	12.592	0.0098028	1.8396	0.579209	Control	BPI fold-containing family A member 1	BPIFA1		0.677215	0.534459	0.801705
Q96A32	3	2	17.7413	8.49838e-06	1.83174	0.999989	PSC	Myosin regulatory light chain 2_ skeletal muscle isoform	MYLPF		0.826301	0.735584	0.902954
P62736;P63267;P68032;P68133	5	4	30.4325	9.90039e-08	1.81574	1	PSC	Actin_ aortic smooth muscle	ACTA2		0.894515	0.82347	0.95218
O75037	3	2	18.6449	1.39646e-05	1.70178	0.995679	Control	Kinesin-like protein KIF21B	KIF21B		0.817862	0.701828	0.913502
Q9Y5Y7	2	2	11.2849	0.00392334	1.60673	0.995982	PSC	Lymphatic vessel endothelial hyaluronic acid receptor 1	LYVE1		0.701828	0.576635	0.815752	ROC analysis false positive
Q969I3	4	2	30.9889	0.000717463	1.56771	0.994016	Control	Glycine N-acyltransferase-like protein 1	GLYATL1		0.741913	0.631505	0.842475	ROC analysis false positive
O94910;Q9C0H6;Q9H5F2	3	2	17.3021	1.78215e-05	1.5669	0.932753	Control	Adhesion G protein-coupled receptor L1	ADGRL1		0.813643	0.725035	0.895218	ROC analysis false positive
P35908	10	3	74.9829	0.000439365	1.52959	0.997824	PSC	Keratin_ type II cytoskeletal 2 epidermal	KRT2		0.752461	0.598453	0.881171	ROC analysis false positive
Q9Y6D0	2	2	12.4899	0.00332106	1.49633	0.957646	Control	Selenoprotein K	SELENOK		0.706048	0.598453	0.804501	ROC analysis false positive
P13645	10	8	83.9551	0.0270828	1.46385	0.778245	Control	Keratin_ type I cytoskeletal 10	KRT10
Q9NZP8	17	12	100.954	0.019919	1.45748	0.929677	PSC	Complement C1r subcomponent-like protein	C1RL
Q8N608	5	3	20.8416	3.63891e-05	1.44865	0.999702	PSC	Inactive dipeptidyl peptidase 10	DPP10
Q15643	11	8	71.0818	2.77392e-07	1.44597	1	Control	Thyroid receptor-interacting protein 11	TRIP11
P35900	3	2	31.4728	0.00296713	1.43648	0.644643	PSC	Keratin_ type I cytoskeletal 20	KRT20
Q5VZM2;Q7L523	7	3	36.209	0.00723927	1.43454	0.697133	PSC	Ras-related GTP-binding protein B	RRAGB
P60709;P63261;Q562R1	6	4	42.0434	0.000238137	1.42054	0.998274	PSC	Actin_ cytoplasmic 1	ACTB
Q5TCS8	4	2	31.3652	0.0102996	1.41942	0.801178	Control	Adenylate kinase 9	AK9
H7BZ55	9	7	41.8365	0.000101014	1.4136	0.999499	PSC	Putative ciliary rootlet coiled-coil protein 2	CROCC2
Q8IWJ2	8	6	49.6295	8.21949e-07	1.41021	0.999938	Control	GRIP and coiled-coil domain-containing protein 2	GCC2
P02765	73	64	398.64	9.73689e-05	1.40935	0.999076	PSC	Alpha-2-HS-glycoprotein	AHSG
P02766	20	17	239.171	0.00603445	1.39092	0.916241	PSC	Transthyretin	TTR
P53708	4	3	18.0947	0.000553598	1.39088	0.983855	Control	Integrin alpha-8	ITGA8
Q00973	3	2	19.2647	0.00175903	1.37932	0.96897	Control	Beta-1_4 N-acetylgalactosaminyltransferase 1	B4GALNT1
P04196;O60831	72	67	357.727	0.00170738	1.37849	0.97373	PSC	Histidine-rich glycoprotein	HRG
O14791	11	10	63.254	3.49986e-05	1.37815	0.999924	Control	Apolipoprotein L1	APOL1
Q9Y2M2	16	5	83.7718	0.001301	1.37484	0.960363	Control	Protein SSUH2 homolog	SSUH2
Q7Z5M8	5	3	36.0647	0.000410991	1.37457	0.964944	Control	Protein ABHD12B	ABHD12B
P13646	3	2	23.461	1.39646e-05	1.37432	0.994744	Control	Keratin_ type I cytoskeletal 13	KRT13
Q8WU03	6	4	42.0661	1.28658e-05	1.36639	0.999936	Control	Glycine N-acyltransferase-like protein 2	GLYATL2
P0DJI8;P0DJI9	6	2	62.5609	0.0460675	1.35882	0.493063	PSC	Serum amyloid A-1 protein	SAA1
P02042	8	3	65.3726	0.000292927	1.35784	0.98802	Control	Hemoglobin subunit delta	HBD
Q9ULV0	6	5	33.2546	0.0213013	1.35301	0.922635	Control	Unconventional myosin-Vb	MYO5B
P49747	9	8	75.9519	0.00242864	1.32633	0.801315	PSC	Cartilage oligomeric matrix protein	COMP
O95568	4	2	24.3639	0.00242864	1.32397	0.969197	PSC	Histidine protein methyltransferase 1 homolog	METTL18
O15480	2	2	17.4482	0.0110858	1.31762	0.949613	PSC	Melanoma-associated antigen B3	MAGEB3
Q15020	3	2	24.0201	0.000173598	1.31528	0.998588	PSC	Squamous cell carcinoma antigen recognized by T-cells 3	SART3
Q9Y2I7	10	7	64.1736	0.0162202	1.30706	0.784466	PSC	1-phosphatidylinositol 3-phosphate 5-kinase	PIKFYVE
P01019	58	55	384.387	0.0023594	1.30161	0.976146	PSC	Angiotensinogen	AGT
Q92820	3	2	20.4645	0.0190404	1.2985	0.350516	PSC	Gamma-glutamyl hydrolase	GGH
Q15582	8	6	54.1601	0.0162202	1.29672	0.83527	Control	Transforming growth factor-beta-induced protein ig-h3	TGFBI
Q8TED1	2	2	17.6329	0.000841475	1.28689	0.846505	Control	Probable glutathione peroxidase 8	GPX8
P02750	35	31	316.476	0.00341528	1.275	0.95201	PSC	Leucine-rich alpha-2-glycoprotein	LRG1
P03951	7	5	51.3784	9.04466e-05	1.26979	0.998031	PSC	Coagulation factor XI	F11
P04217	84	76	537.74	0.0015606	1.26885	0.965752	PSC	Alpha-1B-glycoprotein	A1BG
P19823	116	105	914.416	3.36585e-05	1.26884	0.999641	PSC	Inter-alpha-trypsin inhibitor heavy chain H2	ITIH2
Q9BYV9	2	2	8.5014	0.00313961	1.26721	0.920023	Control	Transcription regulator protein BACH2	BACH2
Q13620	5	3	28.771	0.000469545	1.26243	0.981491	Control	Cullin-4B	CUL4B
P02753	30	25	306.404	0.014432	1.26223	0.684068	PSC	Retinol-binding protein 4	RBP4
Q5VU65	6	4	40.7013	0.00313961	1.25716	0.940203	Control	Nuclear pore membrane glycoprotein 210-like	NUP210L
P09913;P09914;Q13325	7	5	55.7157	0.00138278	1.25249	0.899087	Control	Interferon-induced protein with tetratricopeptide repeats 2	IFIT2
P02533;Q04695	4	3	24.1025	0.00425974	1.25168	0.498473	PSC	Keratin_ type I cytoskeletal 14	KRT14
B4E1Z4;P00751	192	148	1544.76	0.00170738	1.24876	0.958466	PSC	cDNA FLJ55673_ highly similar to Complement factor B (EC 3.4.21.47)	1 SV
P43652	98	83	870.474	0.0227638	1.24815	0.85239	PSC	Afamin	AFM
P02100	4	3	21.1742	0.0497663	1.23407	0.56693	PSC	Hemoglobin subunit epsilon	HBE1
P08185	34	30	323.723	0.0090969	1.23061	0.640335	PSC	Corticosteroid-binding globulin	SERPINA6
Q7L591	4	2	28.4512	0.0307535	1.22982	0.767837	PSC	Docking protein 3	DOK3
P05543	24	23	196.061	0.00742767	1.22797	0.937923	PSC	Thyroxine-binding globulin	SERPINA7
P04264	23	16	221.429	0.000925054	1.22777	0.980442	Control	Keratin_ type II cytoskeletal 1	KRT1
Q96PD5	46	41	420.697	0.00305227	1.2264	0.949941	PSC	N-acetylmuramoyl-L-alanine amidase	PGLYRP2
P06727;P61129;P68036;Q13188;Q9BT92;Q9NRD9	80	71	749.313	0.0173818	1.21861	0.748782	PSC	Apolipoprotein A-IV	APOA4
P22792	28	23	299.933	0.014432	1.21406	0.798577	PSC	Carboxypeptidase N subunit 2	CPN2
A0A096L 2;P35542	16	10	108.082	0.000397451	1.20754	0.962781	PSC	SAA2-SAA4 readthrough	SAA2-SAA4
P08571	15	12	104.12	0.0086514	1.20459	0.898769	PSC	Monocyte differentiation antigen CD14	CD14
P01008	99	87	916.355	0.0128162	1.20101	0.848589	PSC	Antithrombin-III	SERPINC1
P61769	3	3	27.76	0.0385507	1.20023	0.55315	PSC	Beta-2-microglobulin	B2M
Q14624	107	96	1039.27	0.00151429	1.19893	0.93594	PSC	Inter-alpha-trypsin inhibitor heavy chain H4	ITIH4
P20742	39	19	309.886	0.0282634	1.19621	0.636796	PSC	Pregnancy zone protein	PZP
Q9BXR6	6	3	35.9762	0.0253891	1.19393	0.603609	PSC	Complement factor H-related protein 5	CFHR5
P02749;Q6ZS27	66	61	385.438	0.0208318	1.19263	0.65293	PSC	Beta-2-glycoprotein 1	APOH
Q96KN2	34	28	291.56	0.0165998	1.1913	0.743921	PSC	Beta-Ala-His dipeptidase	CNDP1
P06681	49	14	416.392	0.0151258	1.1908	0.790326	PSC	Complement C2	C2
P00450	236	220	1785.2	0.0137658	1.18959	0.866802	PSC	Ceruloplasmin	CP
P01042	77	72	649.398	0.0044981	1.18508	0.944697	PSC	Kininogen-1	KNG1
P35443	9	6	53.2224	0.0128162	1.18006	0.752626	Control	Thrombospondin-4	THBS4
P80108	31	26	211.211	0.041758	1.17645	0.593761	PSC	Phosphatidylinositol-glycan-specific phospholipase D	GPLD1
Q8WU43	2	2	11.4074	0.0213013	1.17422	0.518937	PSC	Uncharacterized protein C2orf15	C2orf15
P51884	27	25	231.735	0.0451781	1.1735	0.44359	PSC	Lumican	LUM
Q9UGM5	20	16	145.874	0.000424958	1.17337	0.997342	Control	Fetuin-B	FETUB
P17936	9	8	51.7478	0.0276679	1.16845	0.61175	Control	Insulin-like growth factor-binding protein 3	IGFBP3
P19827	90	78	788.585	0.0186136	1.16099	0.889615	PSC	Inter-alpha-trypsin inhibitor heavy chain H1	ITIH1
P04083	20	18	131.665	0.0409366	1.15856	0.693831	PSC	Annexin A1	ANXA1
P36955	34	31	340.25	0.0125125	1.15405	0.779579	PSC	Pigment epithelium-derived factor	SERPINF1
P10909	53	42	413.866	0.00257268	1.15351	0.889823	PSC	Clusterin	CLU
P02790;O60870;Q5T013;Q8IWR1;Q969G2;Q9UBR4	184	166	1031.8	0.0134427	1.15003	0.834114	PSC	Hemopexin	HPX
Q06033	50	42	389.12	0.0165998	1.14848	0.806742	PSC	Inter-alpha-trypsin inhibitor heavy chain H3	ITIH3
P27918	13	12	94.2668	0.0063591	1.14344	0.791185	Control	Properdin	CFP
P0C0L4	283	98	2475.75	0.0425928	1.14245	0.538984	PSC	Complement C4-A	C4A
P04070	9	7	66.3445	0.0362794	1.13164	0.75475	Control	Vitamin K-dependent protein C	PROC
P02776;P10720	10	9	98.7793	0.0320651	1.12633	0.517286	Control	Platelet factor 4	PF4
P02774	176	154	1207.04	0.02431	1.11554	0.904877	PSC	Vitamin D-binding protein	GC
P01344	10	10	60.8975	0.00296713	1.1138	0.861275	Control	Insulin-like growth factor II	IGF2
P07225	39	30	369.23	0.0186136	1.11223	0.90508	Control	Vitamin K-dependent protein S	PR 1
P08603	112	90	978.429	0.0222672	1.10994	0.731999	Control	Complement factor H	CFH
P00742	32	25	210.682	0.0113593	1.10982	0.799537	Control	Coagulation factor X	F10
P05452	26	20	257.38	0.0248447	1.10902	0.70874	PSC	Tetranectin	CLEC3B
Q96IY4	17	14	135.426	0.00572458	1.10632	0.818209	Control	Carboxypeptidase B2	CPB2
Q5TZA2	9	5	36.778	0.037024	1.09772	0.636904	Control	Rootletin	CROCC
P02748	62	56	555.824	0.0478883	1.08829	0.487997	PSC	Complement component C9	C9
O75882	46	40	337.253	0.0334225	1.07777	0.456332	Control	Attractin	ATRN
P20848	6	3	46.0494	0.0259435	1.0464	0.276907	Control	Putative alpha-1-antitrypsin-related protein	SERPINA2
O43866	13	11	115.765	0.0451781	1.02711	0.217525	PSC	CD5 antigen-like	CD5L
P16233	2	2	9.8306	0.116547	1.32079	0.589427	Control	Pancreatic triacylglycerol lipase	PNLIP
Q03591	15	3	114.579	0.163791	1.2804	0.0685768	PSC	Complement factor H-related protein 1	CFHR1
P04278	14	12	125.414	0.118376	1.26795	0.44435	PSC	Sex hormone-binding globulin	SHBG
Q14D04;Q9NUI1;Q9UHL9	5	3	19.9382	0.0589549	1.26661	0.489655	PSC	Ventricular zone-expressed PH domain-containing protein homolog 1	VEPH1
P27169	21	17	223.469	0.107706	1.26368	0.42636	PSC	Serum paraoxonase/arylesterase 1	PON1
Q92954	5	5	26.0078	0.0914929	1.24467	0.498331	PSC	Proteoglycan 4	PRG4
P55056	6	3	37.1744	0.148254	1.24284	0.150597	PSC	Apolipoprotein C-IV	APOC4
Q8TAQ9	2	2	10.4553	0.102638	1.20109	0.404658	Control	SUN domain-containing protein 3	SUN3
P26927;Q2TV78	12	10	67.9836	0.0600531	1.1953	0.464462	Control	Hepatocyte growth factor-like protein	MST1
Q9H4A6	3	3	17.7465	0.070671	1.19287	0.431102	PSC	Golgi phosphoprotein 3	GOLPH3
P00746	8	8	39.3755	0.070671	1.18666	0.864782	PSC	Complement factor D	CFD
P18428	11	8	83.9164	0.197918	1.1798	0.138595	PSC	Lipopolysaccharide-binding protein	LBP
P35858	36	30	343.148	0.104308	1.17116	0.380514	PSC	Insulin-like growth factor-binding protein complex acid labile subunit	IGFALS
O75636	12	11	120.75	0.105997	1.16374	0.216248	PSC	Ficolin-3	FCN3
P35527	11	11	97.3868	0.0694245	1.15093	0.218558	PSC	Keratin_ type I cytoskeletal 9	KRT9
P00915	5	4	33.4915	0.175514	1.14746	0.305051	Control	Carbonic anhydrase 1	CA1
Q13790	8	5	48.9233	0.052693	1.14547	0.56004	Control	Apolipoprotein F	APOF
Q08380	23	20	162.422	0.0899768	1.14484	0.532994	PSC	Galectin-3-binding protein	LGALS3BP
P05155	81	69	630.788	0.0855408	1.14326	0.563177	Control	Plasma protease C1 inhibitor	SERPING1
P68871	10	7	102.569	0.0899768	1.14042	0.297874	PSC	Hemoglobin subunit beta	HBB
P01024;P05198;P98196;Q6UXY8;Q9H0R5	610	562	4334.08	0.107706	1.12798	0.24024	PSC	Complement C3	C3
P06276	14	10	121.433	0.265536	1.12703	0.0591632	PSC	Cholinesterase	BCHE
Q14520	18	16	139.526	0.052693	1.12547	0.500349	PSC	Hyaluronan-binding protein 2	HABP2
Q7L5N1	4	3	35.1994	0.146118	1.12323	0.111386	PSC	COP9 signalosome complex subunit 6	COPS6
Q15485	6	4	43.0418	0.118376	1.12082	0.304394	PSC	Ficolin-2	FCN2
Q9Y4F9;H3BP45	5	3	26.2565	0.35698	1.11748	0.135272	Control	Rho family-interacting cell polarization regulator 2	RIPOR2
P11226	6	5	53.4837	0.221968	1.11403	0.207906	Control	Mannose-binding protein C	MBL2
P04004	74	54	447.594	0.135747	1.11167	0.570716	PSC	Vitronectin	VTN
P10643	53	45	469.7	0.262502	1.11129	0.168439	PSC	Complement component C7	C7
A0A075B6Z2	3	3	17.674	0.190265	1.1092	0.29302	Control	T cell receptor alpha joining 56 (Fragment)	TRAJ56
Q9H819	8	6	48.48	0.0840992	1.10844	0.41826	Control	DnaJ homolog subfamily C member 18	DNAJC18
P07360	14	13	169.661	0.0547189	1.10373	0.611254	PSC	Complement component C8 gamma chain	C8G
P41222	10	7	73.1133	0.219216	1.10301	0.150159	PSC	Prostaglandin-H2 D-isomerase	PTGDS
P0C0L5	192	12	2502.17	0.052693	1.0996	0.449294	Control	Complement C4-B	C4B
P02743	14	14	98.3329	0.350081	1.09175	0.136765	Control	Serum amyloid P-component	APCS
Q3V6T2	16	7	85.9934	0.173128	1.08762	0.187678	PSC	Girdin	CCDC88A
Q9P2D0	6	3	46.2603	0.114739	1.08369	0.216162	Control	Inhibitor of Bruton tyrosine kinase	IBTK
P25311	38	32	275.553	0.114739	1.08263	0.435257	Control	Zinc-alpha-2-glycoprotein	AZGP1
P07358	46	40	453.69	0.129772	1.07603	0.241458	PSC	Complement component C8 beta chain	C8B
P49908	11	8	67.7947	0.0758299	1.07583	0.306643	PSC	Selenoprotein P	SELENOP
P05090	22	18	161.789	0.0719347	1.07563	0.495109	Control	Apolipoprotein D	APOD
P00739	29	10	341.004	0.417306	1.07184	0.100775	PSC	Haptoglobin-related protein	HPR
P00740	25	18	157.281	0.24468	1.06868	0.154071	PSC	Coagulation factor IX	F9
Q12805	12	10	75.1644	0.168418	1.06864	0.141274	PSC	EGF-containing fibulin-like extracellular matrix protein 1	EFEMP1
P02654	11	11	67.946	0.216484	1.0668	0.165274	PSC	Apolipoprotein C-I	APOC1
P29622	29	23	243.701	0.116547	1.066	0.280559	PSC	Kallistatin	SERPINA4
P13671	58	53	511.751	0.180349	1.06066	0.365372	PSC	Complement component C6	C6
P43251	19	17	130.18	0.238887	1.05456	0.0790443	PSC	Biotinidase	BTD
Q9UK55	30	20	174.044	0.20051	1.0541	0.0964846	PSC	Protein Z-dependent protease inhibitor	SERPINA10
P02747	9	7	71.7827	0.24468	1.05342	0.157084	PSC	Complement C1q subcomponent subunit C	C1QC
A0A0U1RQE8	12	7	94.8607	0.333052	1.05281	0.141066	Control	Glycine-N-acyltransferase-like 1B	GLYATL1B
P48740	14	14	94.2074	0.300036	1.05225	0.109083	PSC	Mannan-binding lectin serine protease 1	MASP1
Q9BUL8	3	2	23.0705	0.127822	1.05117	0.231872	Control	Programmed cell death protein 10	PDCD10
P05783	2	2	14.1317	0.120224	1.04979	0.190889	Control	Keratin_ type I cytoskeletal 18	KRT18
P02656	27	24	172.545	0.472257	1.04957	0.0503215	PSC	Apolipoprotein C-III	APOC3
P07996	56	42	474.603	0.159248	1.04947	0.149128	PSC	Thrombospondin-1	THBS1
P20851	14	10	138.081	0.431848	1.04447	0.0631549	PSC	C4b-binding protein beta chain	C4BPB
P01011;O14610;Q96 2	96	84	725.35	0.410076	1.04281	0.0865968	PSC	Alpha-1-antichymotrypsin	SERPINA3
P08779	3	2	21.9049	0.166094	1.04134	0.393846	Control	Keratin_ type I cytoskeletal 16	KRT16
P09871	50	46	430.337	0.131743	1.04057	0.299309	Control	Complement C1s subcomponent	C1S
Q04756	14	11	94.6372	0.262502	1.03997	0.0846173	PSC	Hepatocyte growth factor activator	HGFAC
P0C0E4;Q8WXH6	7	6	40.8274	0.274742	1.03864	0.0633778	PSC	Ras-related protein Rab-40A-like	RAB40AL
P03952	57	51	520.499	0.182797	1.03677	0.246132	Control	Plasma kallikrein	KLKB1
P02775	19	16	119.739	0.385026	1.0354	0.176142	Control	Platelet basic protein	PPBP
P15169	19	17	164.048	0.195347	1.03506	0.212322	Control	Carboxypeptidase N catalytic chain	CPN1
P02760	60	52	490.859	0.211079	1.03156	0.131097	PSC	Protein AMBP	AMBP
Q8NHQ9	2	2	6.983	0.417306	1.03056	0.0733055	Control	ATP-dependent RNA helicase DDX55	DDX55
P08697	31	25	321.431	0.343231	1.03005	0.0537929	PSC	Alpha-2-antiplasmin	SERPINF2
P36980	9	7	74.2474	0.472257	1.02921	0.0759362	PSC	Complement factor H-related protein 2	CFHR2
P02746	14	13	148.842	0.370917	1.02909	0.159265	Control	Complement C1q subcomponent subunit B	C1QB
Q6UVW9	2	2	10.3151	0.399289	1.02882	0.0675654	PSC	C-type lectin domain family 2 member A	CLEC2A
P69905	6	5	61.4097	0.490746	1.02732	0.0589292	PSC	Hemoglobin subunit alpha	HBA1
P00747;Q02325;Q15195	124	110	1145.7	0.208407	1.02731	0.1296	Control	Plasminogen	PLG
P07357	45	44	383.226	0.498149	1.02726	0.0779676	PSC	Complement component C8 alpha chain	C8A
P22352	20	12	167.217	0.490746	1.02606	0.0612508	PSC	Glutathione peroxidase 3	GPX3
P55058	11	9	70.1609	0.360447	1.02488	0.128424	Control	Phospholipid transfer protein	PLTP
P01031;Q02045	120	106	1063.69	0.360447	1.02419	0.0555658	PSC	Complement C5	C5
P00734	98	81	834.511	0.450153	1.02406	0.068407	PSC	Prothrombin	F2
P05156	57	47	482.147	0.350081	1.02112	0.101713	PSC	Complement factor I	CFI
P05546	49	44	561.223	0.439155	1.017	0.0526092	PSC	Heparin cofactor 2	SERPIND1
K7ER74;P02655;Q8N6G6	17	13	178.652	0.34665	1.0166	0.0591939	Control	APOC4-APOC2 readthrough (NMD candidate)	APOC4-APOC2
P02649;P25800;Q6PL18;Q6ZW31;Q8TAP4	47	40	441.068	0.34665	1.01625	0.0788875	PSC	Apolipoprotein E	APOE
Q96AG4	8	2	30.655	0.424564	1.01592	0.0816687	Control	Leucine-rich repeat-containing protein 59	LRRC59
Q16610	18	11	122.459	0.277846	1.01571	0.0783928	Control	Extracellular matrix protein 1	ECM1
Q92797	4	3	23.3836	0.381484	1.01562	0.0898002	PSC	Symplekin	SYMPK
P00748	13	11	98.1332	0.385026	1.01245	0.0623442	PSC	Coagulation factor XII	F12
P04003	51	43	479.429	0.475952	1.01027	0.067777	Control	C4b-binding protein alpha chain	C4BPA
P00736	62	46	521.132	0.277846	1.0066	0.0681181	Control	Complement C1r subcomponent	C1R
P06396;Q12798;Q5BJF2	66	61	649.726	0.494447	1.00584	0.0557534	Control	Gelsolin	GSN
Q693B1	7	5	47.4686	0.428203	1.00329	0.0586686	Control	BTB/POZ domain-containing protein KCTD11	KCTD11
Q5T7N2	8	7	28.2943	0.208407	1.00168	0.10069	PSC	LINE-1 type transposase domain-containing protein 1	L1TD1
Q9UHE8	9	4	31.5483	0.336432	1.00155	0.0651833	Control	Metalloreductase STEAP1	STEAP1
P04180	12	8	93.1751	0.479648	1.00124	0.0571468	PSC	Phosphatidylcholine-sterol acyltransferase	LCAT
P02745	9	6	60.1448	0.370917	1.00034	0.0597101	PSC	Complement C1q subcomponent subunit A	C1QA
Q8TBX8	11	7	53.6694	0.385026	1.00002	0.0537341	PSC	Phosphatidylinositol 5-phosphate 4-kinase type-2 gamma	PIP4K2C
